# Supplementary material for: Regulation of vacuole fusion in stomata by dephosphorylation of the HOPS subunit VPS39
Source: Plant J. 2025 Dec 19;124(6):e70640. doi: 10.1111/tpj.70640 (PMC12716901; doi:10.1111/tpj.70640)
Supplement: Supplementary file 1 — Figure S1. Stomata from epidermal fragments used for phosphoproteome. Bright‐field image of epidermal fragments after treatment in opening or closing conditions. Figure S2. Chimera X protein folding alignments of VPS39. (a) AlphaFold predictions and alignment of VPS39 orthologs from Marchantia polymorpha, Physcomitrium patens, Oryza sativa, and Arabidopsis thaliana. All plant VPS39 structures are predicted to have two large unstructured loops similar to Arabidopsis. (b, c) Neither Sacharomyces cerevisiae or human VPS39 proteins show similar unstructured domains as Arabidopsis. Data S1. Confidence intervals for bootstrap analysis from generalized linear mixed models for stomata assays. Data S2. Proteome and phosphoproteome data for proteins discussed in this study. Table S1. Comparison of medians of aborted embryos from Figure 3B. Table S2. Pairwise comparison of medians for unfertilized ovules from Figure 3C. Table S3. Reference phosphopeptides for PHOT1 and OST1. Table S4. HOPS, CORVET, and vacuolar SNARE proteins detected in proteome. Table S5. Detected phosphorylation of HOPS, CORVET, and vacuolar SNARE proteins. Table S6. Primers used in this study. [file TPJ-124-0-s001.zip]

Archive with 2 entries (2 files):
- tpj70640-sup-0002-supinfo.pdf
- tpj70640-sup-0001-DataS1.xlsx
