# Supplementary material for: Regulation of vacuole fusion in stomata by dephosphorylation of the HOPS subunit VPS39
Source: Plant J. 2025 Dec 19;124(6):e70640. doi: 10.1111/tpj.70640 (PMC12716901; doi:10.1111/tpj.70640)
Supplement: Supplementary file 1 — Figure S1. Stomata from epidermal fragments used for phosphoproteome. Bright‐field image of epidermal fragments after treatment in opening or closing conditions. Figure S2. Chimera X protein folding alignments of VPS39. (a) AlphaFold predictions and alignment of VPS39 orthologs from Marchantia polymorpha, Physcomitrium patens, Oryza sativa, and Arabidopsis thaliana. All plant VPS39 structures are predicted to have two large unstructured loops similar to Arabidopsis. (b, c) Neither Sacharomyces cerevisiae or human VPS39 proteins show similar unstructured domains as Arabidopsis. Data S1. Confidence intervals for bootstrap analysis from generalized linear mixed models for stomata assays. Data S2. Proteome and phosphoproteome data for proteins discussed in this study. Table S1. Comparison of medians of aborted embryos from Figure 3B. Table S2. Pairwise comparison of medians for unfertilized ovules from Figure 3C. Table S3. Reference phosphopeptides for PHOT1 and OST1. Table S4. HOPS, CORVET, and vacuolar SNARE proteins detected in proteome. Table S5. Detected phosphorylation of HOPS, CORVET, and vacuolar SNARE proteins. Table S6. Primers used in this study. [file TPJ-124-0-s001.zip › tpj70640-sup-0001-DataS1.xlsx]

## Sheet: tab key
Tabs	Description
tab 1	Information for all tabs
tab 2	Column description key
tab 3	Sample metadata
tab 4	Master tab. Contains all phosphopetides identified in the samples, sorted by #PSMs except for the VSP39 peptides listed at the top
tab 5	Statistical results for Closed-Open comparison, sorted by Log2FC except for a VSP39 peptide listed at the top

## Sheet: column key
Column	Description
gene_symbols	Gene symbol annotated from uniprot, associated with the protein accession
protein_accessions	Protein uniprot accessions associated with the given peptide
araport_ID	Araport ID associated with the protein uniprot ID
protein_descriptions	Protein description of the first master protein accession from uniprot
contaminants	Whether the peptide maps to a protein in the contaminants database
unique_ID	A unique identifier of a specific PTM site which consists of the first master accession, peptide sequence and peptide centric modified site
ptm_peptide_localization	PTM localization relative to the peptide sequence
ptm_protein_localization	PTM localization relative to the protein sequence
site_localization	The PTM localization confidence as a percent
site_multiplicity	The number of PTM sites identified on the peptide; does not include oxidation or carbamidomethylation modifications
class_1_site	The number of PTM sites with a > 75% localization probability to a particular residue, these are considered high confidence peptides
peptide_length	The number of amino acids in the peptide
sequence	The peptide sequence
flank_seq	The peptide sequence with the modified residue centered and the 7 residues before and after it; useful for motif analysis
PSMs	Number of peptide spectral matches specific to the master protein accession
num_missed_cleavages	The number of missed cleavages within the peptide
num_proteins	The number of proteins associated with the peptide
Adjusted	Whether the phosphopeptide was adjusted based on the protein abundance
CV	The coefficient of variation, using the non-log2 abundance values; standard deviation over the mean. Expressed as a percentage
log2FC	Log2 fold change (log2FC) of the specified comparison
pvalue	P-value derived from MSstats, which uses linear multi-mixed model to calculate statistical changes
adj.pvalue	Adjusted p-value derived from multiple hypothesis testing correction using the Benjamini-Hochberg method
confidence_levels	(Only found in specific comparison tabs) A confidence level system based on p-value or adjusted p-value and log2FC. Level 1 proteins have a p-value < 0.05 & |log2FC| > 0.5, Level 2 proteins have a q-value < 0.05 & |log2FC| > 0.5, Level 3 proteins have a q-value < 0.01 & |log2FC| > 0.5.
abundance values	Individual sample protein abundance values that have been log2 transformed and normalized by MSstats
xcorr	A score that indicates the fit of the experimental peptide fragments to the theoretical spectra
charge	The charge state of the peptide
RT [min]	Retention time of when the peptide was observed
MH+ [Da]	The measured protonated monoisotopic mass of the peptide, in daltons
Theo. MH+ [Da]	The theoretical mass, in daltons, calculated from the amino acid sequence
DeltaM [ppm]	The difference between the theoretical mass and the measured mass of the peptide

## Sheet: sample_metadata
Sample	Condition	BioReplicate	Channel
1	Open	Open_1	129C
2	Open	Open_2	127C
3	Open	Open_3	128C
4	Closed	Closed_1	130N
5	Closed	Closed_2	128N
6	Closed	Closed_3	129N
7	Pool	Pool_1	126
8	Pool	Pool_2	127N
9	Pool	Pool_3	130C
10	Pool	Pool_4	131

## Sheet: proteome and phoshoproteome
Phospho-proteome: Significant adjusted Phosphorylation detected including reference proteins PHOT1 and OST1
gene_symbols	protein_accessions	araport_ID	protein_descriptions	contaminants	unique_ID	ptm_peptide_localization	ptm_protein_localization	site_localization	site_multiplicity	class_1_site	peptide_length	sequence	flank_seq	PSMs	num_missed_cleavages	num_proteins	Adjusted	CV_Closed	CV_Open	CV_Pool	log2FC_Closed-Open	pvalue_Closed-Open	adj.pvalue_Closed-Open	summed_intensity	abundance_Closed_1	abundance_Closed_2	abundance_Closed_3	abundance_Open_1	abundance_Open_2	abundance_Open_3	abundance_Pool_1	abundance_Pool_2	abundance_Pool_3	abundance_Pool_4	charge	xcorr	DeltaM [ppm]	MH+ [Da]	Theo. MH+ [Da]	RT [min]
PHOT1	O48963	AT3G45780	Phototropin-1 OS=Arabidopsis thaliana OX=3702 GN=PHOT1 PE=1 SV=1	FALSE	O48963_SGIPRVSEDLK_S7	S7	S185	100	1	1	11	SGIPRVSEDLK	RSGIPRVSEDLKDAL	2	1	1	TRUE	8.90967	4.94937	8.6434	-0.605587	1.96959e-06	4.43353e-05	796517	16.2066	16.0798	16.1332	16.3999	16.4965	16.4554	16.2945	16.1311	16.3581	16.1912	2	1.83	-0.13	1738.95	1738.95	39.7599
PHOT1	O48963	AT3G45780	Phototropin-1 OS=Arabidopsis thaliana OX=3702 GN=PHOT1 PE=1 SV=1	FALSE	O48963_ALSESTNLHPFMTK_S3	S3	S350	100	1	1	14	ALSESTNLHPFMTK	VKRPRALSESTNLHP	6	0	1	TRUE	20.851	20.4047	24.054	-0.936423	0.00215046	0.0102496	1.06075e+06	16.284	16.3464	16.2761	16.91	16.9426	16.9785	16.6428	16.9192	16.8782	16.5098	3	3.39	-1.79	2114.07	2114.08	45.8401
PHOT1	O48963	AT3G45780	Phototropin-1 OS=Arabidopsis thaliana OX=3702 GN=PHOT1 PE=1 SV=1	FALSE	O48963_SSLSFMGIK_S2	S2	S410	100	1	1	9	SSLSFMGIK	EKKSRKSSLSFMGIK	1	0	1	TRUE	8.83452	8.7388	6.36869	-1.18288	7.87416e-09	5.59435e-07	1.48534e+06	16.7714	16.6029	16.8571	17.4839	17.6885	17.7231	17.0998	16.9255	17.0419	17.1403	2	2.55	0.04	1507.8	1507.8	52.5994
PHOT1	O48963	AT3G45780	Phototropin-1 OS=Arabidopsis thaliana OX=3702 GN=PHOT1 PE=1 SV=1	FALSE	O48963_KSSLSFMGIK_S3	S3	S410	100	1	1	10	KSSLSFMGIK	EKKSRKSSLSFMGIK	3	1	1	TRUE	26.2368	18.881	20.0356	-1.85955	1.32162e-21	6.00941e-18	1.62431e+06	16.3119	16.4413	16.438	17.9095	18.0561	17.9197	17.2493	17.2099	17.0894	17.2105	3	3.66	-5.74	1865.05	1865.06	48.4222
SRK2E (OST1)	Q940H6	AT4G33950	Serine/threonine-protein kinase SRK2E OS=Arabidopsis thaliana OX=3702 GN=SRK2E PE=1 SV=1	FALSE	Q940H6_STVGTPAYIAPEVLLK_S1_T2	S1; T2	S175; T176	50; 50	1	0	16	STVGTPAYIAPEVLLK	VLHSQPKSTVGTPAY; LHSQPKSTVGTPAYI	1	0	1	TRUE	34.399	29.5309	14.0021	2.21174	1.96738e-06	4.43353e-05	87872	14.3012	13.2799	13.8329	11.383	12.2458	11.8187	13.183	12.7365	12.8445	13.0577	3	2.8	-4.35	2197.22	2197.23	56.2513
Phospho-proteome: HOPS and CORVET Significant and Non-significant phosphorylation detected ADJUSTED
gene_symbols	protein_accessions	araport_ID	protein_descriptions	contaminants	unique_ID	ptm_peptide_localization	ptm_protein_localization	site_localization	site_multiplicity	class_1_site	peptide_length	sequence	flank_seq	PSMs	num_missed_cleavages	num_proteins	Adjusted	CV_Closed	CV_Open	CV_Pool	log2FC_Closed-Open	pvalue_Closed-Open	adj.pvalue_Closed-Open	summed_intensity	abundance_Closed_1	abundance_Closed_2	abundance_Closed_3	abundance_Open_1	abundance_Open_2	abundance_Open_3	abundance_Pool_1	abundance_Pool_2	abundance_Pool_3	abundance_Pool_4	charge	xcorr	DeltaM [ppm]	MH+ [Da]	Theo. MH+ [Da]	RT [min]
VPS39	Q8L5Y0	AT4G36630	Vacuolar sorting protein 39 OS=Arabidopsis thaliana OX=3702 GN=VPS39 PE=1 SV=1	FALSE	Q8L5Y0_GSSGISDDMESSSPR_S13	S13	S413	99	1	1	15	GSSGISDDMESSSPR	SDDMESSSPRYFLES	3	0	1	TRUE	33.1686	44.9648	31.5986	0.78657	1.34325e-07	5.40508e-06	707172	16.3994	16.313	16.5873	15.5137	15.4996	15.706	16.0683	16.2369	16.1829	16.1744	2	3.35	0.05	1820.76	1820.76	27.4271
VPS39	Q8L5Y0	AT4G36630	Vacuolar sorting protein 39 OS=Arabidopsis thaliana OX=3702 GN=VPS39 PE=1 SV=1	FALSE	Q8L5Y0_IVALGSFESSDTTK_S6	S6	S806	100	1	1	14	IVALGSFESSDTTK	KRIVALGSFESSDTT	2	0	1	TRUE	8.89954	11.8105	10.3867	0.395449	0.000284254	0.00210163	511801	15.9534	15.9004	15.7867	15.2434	15.5051	15.4849	15.5551	15.6447	15.649	15.5729	3	3.23	0.61	1993.03	1993.03	49.5787
VPS39	Q8L5Y0	AT4G36630	Vacuolar sorting protein 39 OS=Arabidopsis thaliana OX=3702 GN=VPS39 PE=1 SV=1	FALSE	Q8L5Y0_RIVALGSFESSDTTK_S7	S7	S806	100	1	1	15	RIVALGSFESSDTTK	KRIVALGSFESSDTT	2	1	1	TRUE	9.55267	7.87369	9.13876	-0.0834086	0.248146	0.382093	1.8313e+06	17.4696	17.4702	17.5209	17.3901	17.5365	17.5636	17.4273	17.4188	17.4853	17.5326	3	4.89	0.58	2149.13	2149.13	43.494
VPS39	Q8L5Y0	AT4G36630	Vacuolar sorting protein 39 OS=Arabidopsis thaliana OX=3702 GN=VPS39 PE=1 SV=1	FALSE	Q8L5Y0_MVDISGDEASLSR_S5	S5	S392	100	1	1	13	MVDISGDEASLSR	PDKMVDISGDEASLS	1	0	1	TRUE	7.76857	9.28628	9.72191	-0.0923458	0.415039	0.555871	1.22539e+06	16.9279	16.8685	17.0825	16.8213	17.0777	17.0361	16.7843	16.5873	16.8497	16.9237	2	1.99	0.23	1704.77	1704.77	36.8726
VPS41	P93043	AT1G08190	Vacuolar protein sorting-associated protein 41 homolog OS=Arabidopsis thaliana OX=3702 GN=VPS41 PE=1 SV=3	FALSE	P93043_EDNNRSSFSQR_S7	S7	S860	99	1	1	11	EDNNRSSFSQR	REDNNRSSFSQRMVV	2	1	1	TRUE	71.5154	67.3128	67.6013	-0.0235156	0.822333	0.881251	2.9078e+06	18.137	18.4415	18.1116	18.0129	17.9632	17.9637	18.2022	18.1655	18.2643	18.1665	3	3.74	-1.43	1648.73	1648.73	17.5117
VPS41	P93043	AT1G08190	Vacuolar protein sorting-associated protein 41 homolog OS=Arabidopsis thaliana OX=3702 GN=VPS41 PE=1 SV=3	FALSE	P93043_REDNNRSSFSQR_S7_S8	S7; S8	S859; S860	50; 50	1	0	12	REDNNRSSFSQR	KREDNNRSSFSQRMV; REDNNRSSFSQRMVV	2	2	1	TRUE	43.6332	42.3062	42.0824	0.197197	0.0931975	0.18424	494937	15.8695	15.8502	15.6357	15.5345	15.2427	15.1659	15.6652	15.6763	15.6442	15.5066	3	4.38	0.37	1804.83	1804.83	15.242
VPS41	P93043	AT1G08190	Vacuolar protein sorting-associated protein 41 homolog OS=Arabidopsis thaliana OX=3702 GN=VPS41 PE=1 SV=3	FALSE	P93043_REDNNRSSFSQR_S8	S8	S860	98	1	1	12	REDNNRSSFSQR	REDNNRSSFSQRMVV	1	2	1	TRUE	10.4053	16.7214	28.2537	0.522811	0.031159	0.0799547	53937.9	12.5844	12.76	12.8862	11.7165	11.9296	12.1954	11.8955	12.774	12.5929	12.0837	2	1.34	-0.35	1804.83	1804.83	15.3449
VTI11	Q9SEL6	AT5G39510	Vesicle transport v-SNARE 11 OS=Arabidopsis thaliana OX=3702 GN=VTI11 PE=1 SV=2	FALSE	Q9SEL6_KCSSAISLDGEQK_S4	S4	S25	99	1	1	13	KCSSAISLDGEQK	SLSKKCSSAISLDGE	1	1	1	TRUE	6.12703	1.93695	6.31143	-0.100676	0.418946	0.558799	1.13606e+06	16.6125	16.643	16.7763	16.8335	16.8226	16.8753	16.8149	16.7315	16.8434	16.9507	3	1.88	1.63	2190.15	2190.14	34.668
VTI11	Q9SEL6	AT5G39510	Vesicle transport v-SNARE 11 OS=Arabidopsis thaliana OX=3702 GN=VTI11 PE=1 SV=2	FALSE	Q9SEL6_LREFKSDLNNFK_S6	S6	S79	100	1	1	12	LREFKSDLNNFK	VKLREFKSDLNNFKT	1	2	1	TRUE	9.22756	3.48989	3.4813	-0.312234	0.0207905	0.059158	416762	15.1342	14.8685	15.0449	15.4165	15.4296	15.3357	15.5753	15.5461	15.4815	15.4718	4	2.03	0.12	2278.26	2278.26	48.5614
VAMP727	Q9M376	AT3G54300	Vesicle-associated membrane protein 727 OS=Arabidopsis thaliana OX=3702 GN=VAMP727 PE=1 SV=1	FALSE	Q9M376_TENLQFQADSFQR_S10	S10	S194	100	1	1	13	TENLQFQADSFQR	NLQFQADSFQRQGRQ	1	0	1	TRUE	3.30453	9.35563	7.19982	-0.242717	0.0239586	0.0653899	553659	15.7603	15.6694	15.7418	15.5683	15.8394	15.7255	15.806	15.9147	15.6639	15.8453	3	2.8	0.79	1892.88	1892.87	39.7934
Proteome Detected proteins of interest HOPS CORVET and SNAREs
gene_symbols	protein_accessions	araport_ID	protein_descriptions	contaminants	unique_peptides	PSMs	aa	mw	CV_Closed	CV_Open	CV_Pool	log2FC_Closed-Open	pvalue_Closed-Open	adj.pvalue_Closed-Open	summed_intensity	abundance_Closed_1	abundance_Closed_2	abundance_Closed_3	abundance_Open_1	abundance_Open_2	abundance_Open_3	abundance_Pool_1	abundance_Pool_2	abundance_Pool_3	abundance_Pool_4
VPS3	F4I312	AT1G22860	Vacuolar sorting protein 3 OS=Arabidopsis thaliana OX=3702 GN=VPS3 PE=1 SV=2	FALSE	2	2	984	109906	12.5514	5.98799	6.47896	0.175202	0.0811156	0.145937	465121	15.623	15.4117	15.7767	15.3288	15.4632	15.4938	15.4089	15.4041	15.6006	15.4862
VPS39	Q8L5Y0	AT4G36630	Vacuolar sorting protein 39 OS=Arabidopsis thaliana OX=3702 GN=VPS39 PE=1 SV=1	FALSE	19	25	1000	110639	2.535	3.60308	3.53375	0.0735911	0.125715	0.205693	1.50838e+06	17.2693	17.302	17.3422	17.2636	17.2589	17.1703	17.0847	17.0536	17.0797	17.1695
VPS41	P93043	AT1G08190	Vacuolar protein sorting-associated protein 41 homolog OS=Arabidopsis thaliana OX=3702 GN=VPS41 PE=1 SV=3	FALSE	14	16	980	110279	1.93535	3.64945	1.93077	0.273569	3.66869e-05	0.000479259	1.2081e+06	16.9863	16.9818	17.032	16.7227	16.7809	16.676	16.88	16.885	16.9406	16.8958
VPS11	Q9SJ40	AT2G05170	Vacuolar protein-sorting-associated protein 11 homolog OS=Arabidopsis thaliana OX=3702 GN=VPS11 PE=1 SV=1	FALSE	20	26	932	105713	1.70012	1.12408	2.92801	0.271587	2.47743e-05	0.000373734	1.69122e+06	17.4868	17.5139	17.5358	17.229	17.2337	17.2591	17.3778	17.3072	17.3836	17.3081
VPS18	F4IDS7	AT1G12470	Vacuolar sorting protein 18 OS=Arabidopsis thaliana OX=3702 GN=VPS18 PE=1 SV=1	FALSE	14	15	988	112320	3.67018	0.610849	1.65192	0.291274	1.4532e-05	0.000258709	1.24907e+06	17.0502	17.0245	17.1256	16.7821	16.7654	16.7789	16.9003	16.9407	16.9573	16.9332
VPS33	Q94KJ7	AT3G54860	Vacuolar protein-sorting-associated protein 33 homolog OS=Arabidopsis thaliana OX=3702 GN=VPS33 PE=1 SV=1	FALSE	11	13	592	66912.3	7.91602	6.2897	3.36878	0.10154	0.14578	0.23102	1.47945e+06	17.1499	17.2082	17.3673	17.1227	17.0603	17.2378	17.2122	17.1434	17.1117	17.109
VAMP727	Q9M376	AT3G54300	Vesicle-associated membrane protein 727 OS=Arabidopsis thaliana OX=3702 GN=VAMP727 PE=1 SV=1	FALSE	4	4	240	27459.5	3.29562	4.34791	4.28054	0.255502	0.000458194	0.00283292	1.51478e+06	17.2716	17.2619	17.348	17.0995	16.9739	17.0416	17.2284	17.301	17.1901	17.3227
VAMP711	O49377	AT4G32150	Vesicle-associated membrane protein 711 OS=Arabidopsis thaliana OX=3702 GN=VAMP711 PE=1 SV=2	FALSE	11	14	219	25038.9	4.03686	5.64417	0.423974	0.0459223	0.352531	0.460123	873539	16.3949	16.4757	16.5091	16.3524	16.3845	16.5049	16.3774	16.3768	16.3868	16.3722
VAMP713	Q9LFP1	AT5G11150	Vesicle-associated membrane protein 713 OS=Arabidopsis thaliana OX=3702 GN=VAMP713 PE=1 SV=1	FALSE	5	8	221	25320.2	8.02069	3.67058	2.78449	-0.11779	0.0697551	0.129851	1.24446e+06	16.8901	16.8081	17.0345	17.0618	16.9669	17.0572	16.8381	16.869	16.8936	16.8003
VTI11	Q9SEL6	AT5G39510	Vesicle transport v-SNARE 11 OS=Arabidopsis thaliana OX=3702 GN=VTI11 PE=1 SV=2	FALSE	5	5	221	24950.9	6.22489	12.9728	9.1497	-0.0658319	0.520209	0.621181	785913	16.1464	16.2791	16.321	16.2073	16.2129	16.5238	16.1831	16.096	16.3999	16.199
SYP22	P93654	AT5G46860	Syntaxin-22 OS=Arabidopsis thaliana OX=3702 GN=SYP22 PE=1 SV=1	FALSE	5	6	268	29481.3	4.84837	1.50875	2.7859	-0.142374	0.00874241	0.0255343	1.88551e+06	17.3897	17.4908	17.3582	17.5537	17.5778	17.5344	17.5284	17.6221	17.5695	17.5983
SYP51	Q9SA23	AT1G16240	Syntaxin-51 OS=Arabidopsis thaliana OX=3702 GN=SYP51 PE=1 SV=1	FALSE	10	11	232	25888.8	3.52531	3.40133	3.14784	-0.0578357	0.22192	0.324226	1.28246e+06	16.9184	16.8505	16.9508	17.0092	16.9116	16.9724	17	16.9627	17.0704	17.0269
**no VPS8 detected
